# Supplementary material for: Csf2 Attenuated Sepsis-Induced Acute Kidney Injury by Promoting Alternative Macrophage Transition
Source: Front Immunol. 2020 Jul 7;11:1415. doi: 10.3389/fimmu.2020.01415 (PMC7358306; doi:10.3389/fimmu.2020.01415)
Supplement: Supplementary Table 1 — The absolute value of cytokines and chemokines in the supernatant. [file Table_1.XLSX]

## Sheet: supplementary table1
	HK-2	LPS-HK-2	M1	M1+LPS-HK-2
IL.1α	0.02	0.05	584.24	3567.95
IL.1ra	0.206832	4.6	4933.68	5672.39
IL.2	0.11	0.11	99.6	149.56
IL.4	0.903347	0.903347	4.51	5.49
IL.5	3.07	5.01	49.08	86.99
IL.6	0.78	45.44	12.38	1825.67
IL.7	1.99502	1.99502	5.86	6.8
IL.8	72.47	583.94	7787.16	7787.16
IL.9	1.38	2.54	37.75	55.52
IL.10	1.12	1.28	3.71	5.06
IL.12	0.07	0.07	5.02	8.03
IL.13	0.04	0.26	2.46	3.39
IL.15	33.07	39.56	248.83	307.9
IL.16	0.248284	7.07	85.85	123.78
IL.17α	0.49	0.6	78.38	103.67
CCL1	2.15091	12.41	282.08	173.19
CCL2	2.40117	0.59	193.93	492.93
CCL3	0.13	0.13	992.27	1057.59
CCL4	0.58	2.23	158.38	1038.96
CCL5	2.63	2.63	17974.7	15545.7
CCL7	0.352069	1.75	72.95	138.78
CCL8	6.90214	6.90214	5.18	9.25
CCL11	8.6344	8.6344	9.96	13.73
CCL13	0.61	2.75	15.4	27.02
CCL15	2.95045	2.95045	19.89	18.5
CCL17	8.16749	8.16749	9.98	17.17
CCL19	7.18	7.18	17.16	27.79
CCL20	0.3	0.45	35.13	65.38
CCL21	23.71	55.89	222.28	305.25
CCL22	3.86539	3.86539	37.88	29.26
CCL23	1.65	2.88	16.78	29.2
CCL24	13.17	13.42	61.27	45.59
CCL25	22.04	28.63	283.5	527.21
CCL26	2.62813	4.05	37.75	69.14
CCL27	0.99	1.34	6.99	12.23
CXCL1	4.37017	15.55	1262.5	9031.74
CXCL2	0.338191	0.338191	194.7	1158.61
CXCL5	48.77	136.74	599.38	1373.68
CXCL6	1.96257	1.96257	19.2	27.99
CXCL9	3.07	3.33	602.49	494.41
CXCL10	1.05448	1.05448	5345.9	3310.16
CXCL11	0.06	0.24	13.12	4.77
CXCL13	1.58057	0.25	41.86	14.01
CXCL12	20.95	39.18	173.6	268.77
CXCL16	5.16313	5.16313	5.41	8.71
CX3CL1	3.65	8.73	63.75	292.12
FGF.basic	0.636351	3.19	115.62	141.83
G.CSF	2.67	8.36	443.51	1185.52
GM.CSF	0.68	2.61	8.93	1020.41
IFN-γ	1.26	1.79	51.65	75.11
IP.10	4.05	5.99	651.67	305.1
MIF	42.55	386.37	11531.4	14622.7
PDGFB	2.21	2.21	111.99	142.13
TNFα	1.60496	0.59	7918.66	27236
VEGF	72.59	80.19	1480.84	1617.18
